# Supplementary material for: Digital Twins for Monitoring Neuromotor Development in Preterm Infants: Conceptual Framework and Proof-of-concept Study
Source: J Med Syst. 2025 Oct 23;49(1):143. doi: 10.1007/s10916-025-02252-6 (PMC12549732; doi:10.1007/s10916-025-02252-6)
Supplement: Supplementary file 1 — Supplementary Material 1 [file 10916_2025_2252_MOESM1_ESM.ttl]

@prefix fhir: <http://hl7.org/fhir/> .
@prefix xsd:  <http://www.w3.org/2001/XMLSchema#> .
@base <file:///mnt/data/> .

# -----------------------
# Patient
# -----------------------
<patient/1234> a fhir:Patient ;
  fhir:id        [ fhir:v "1234" ] ;
  fhir:gender    [ fhir:v "male" ] ;
  fhir:birthDate [ fhir:v "2024-05-15"^^xsd:date ] .

# -----------------------
# Observations
# -----------------------

<obs/senv1> a fhir:Observation ;
    fhir:status [ fhir:v "final" ] ;
    fhir:code [ fhir:coding (
        [ fhir:system [
            fhir:v "http://example.org/fhir-codes" ] ;
            fhir:code   [ fhir:v "SENv1" ] ] )
        ] ;
    fhir:subject [ fhir:reference [ fhir:v "Patient/1234" ] ] ;
    fhir:valueQuantity [
        fhir:value [ fhir:v "2.5"^^xsd:decimal ] ;
        fhir:unit  [ fhir:v "cm" ] ;
        fhir:code  [ fhir:v "cm" ]
    ] .
